# Supplementary material for: A Novel Necroptosis-Related lncRNA Signature Predicts the Prognosis of Lung Adenocarcinoma
Source: Front Genet. 2022 Mar 17;13:862741. doi: 10.3389/fgene.2022.862741 (PMC8969905; doi:10.3389/fgene.2022.862741)
Supplement: Supplementary file 2 [file DataSheet2.xlsx]

## Sheet: Table S1
Supplementary Table S1. Differentially expressed NRlncRNAs between tumor and normal samples in LUAD.
gene	Normal_Mean	Tumor_Mean	log2(fold change)	pValue	FDR
AC007038.1	0.746544	1.54591	1.05016	1.23928e-07	3.0414e-07
AC007000.3	0.0817042	0.279482	1.77427	0.0275544	0.028771
AC073641.1	0.0331607	0.129534	1.96578	1.08667e-10	4.25554e-10
LINC01012	0.0583819	0.257027	2.13833	8.2008e-21	1.57196e-19
LINC00987	1.73555	0.587676	-1.5623	2.99198e-28	1.94585e-26
AL008726.1	0.103685	0.295419	1.51055	7.1539e-12	3.27318e-11
USP3-AS1	0.219492	0.480696	1.13096	6.60073e-09	1.98022e-08
AL365436.2	0.0904181	0.343177	1.92427	2.92667e-11	1.23367e-10
AC011773.3	0.0490984	0.116744	1.2496	4.16261e-07	9.45151e-07
LINC02006	0.305213	0.127582	-1.25839	5.02831e-12	2.33175e-11
HLCS-IT1	0.040649	0.184638	2.18341	0.000297028	0.000433752
LINC00626	0.00747585	0.120814	4.01441	4.564e-13	2.57308e-12
MRAP-AS1	0.0405761	0.145449	1.84181	0.0413123	0.0417943
LINC02576	0.0944253	0.544489	2.52766	2.73131e-19	4.36291e-18
AC090527.3	0.077697	0.201538	1.37512	2.16092e-07	5.1038e-07
AC010735.1	0.020968	0.191277	3.1894	4.49179e-07	1.01483e-06
AP001021.3	0.119317	0.319116	1.41928	0.000161796	0.000246967
AC006213.3	0.113629	0.415881	1.87184	3.73486e-07	8.52277e-07
AL512413.1	0.193379	0.927182	2.26142	7.47674e-15	5.33928e-14
AP000786.1	0.340687	0.843822	1.30849	0.00041943	0.000596705
AC087276.2	0.0931893	0.235187	1.33557	0.00037449	0.000536543
ADAMTS9-AS1	0.711394	0.199378	-1.83514	5.06227e-30	4.80882e-28
CADM3-AS1	0.412695	0.112471	-1.87552	2.19037e-20	3.98866e-19
AL450384.1	0.118521	0.331933	1.48576	0.00327367	0.00398486
AL354989.1	0.223381	0.597075	1.4184	9.80176e-10	3.33626e-09
AC107081.1	0.20536	0.492475	1.2619	1.19769e-09	3.9728e-09
LINC00582	0.137186	0.613524	2.16098	4.39428e-12	2.05707e-11
AC010210.1	0.172145	0.345648	1.00567	0.0258973	0.0271496
IGBP1-AS2	0.0509065	0.121659	1.25692	0.0195851	0.0208644
SBF2-AS1	0.525372	1.43853	1.45318	1.68863e-29	1.46429e-27
ZNF571-AS1	0.089707	0.352303	1.97352	3.45483e-06	6.80134e-06
ITGA6-AS1	0.155882	0.435824	1.48329	3.77021e-13	2.16579e-12
AC008840.1	0.0890274	0.214306	1.26735	4.62393e-08	1.20806e-07
AC007497.1	0.11319	0.337597	1.57655	1.68955e-09	5.51376e-09
AC005162.1	0.0220825	0.109437	2.30913	0.0146052	0.0158807
AL627171.1	0.078242	0.158449	1.018	2.79815e-07	6.52425e-07
AC091946.2	0.0532704	0.198555	1.89813	0.00115494	0.00152734
AC027348.1	0.206901	0.100829	-1.03704	5.25205e-10	1.87898e-09
AL049828.1	0.0447123	0.183433	2.03651	9.16689e-07	1.99199e-06
LINC02570	0.575146	0.0575601	-3.32079	1.28774e-32	2.34497e-30
AL031770.1	0.0372103	0.19806	2.41216	0.000313934	0.000456244
AL807757.2	0.202567	0.485315	1.26052	0.046548	0.0467534
AC010834.3	0.713919	1.5699	1.13684	1.13049e-07	2.78946e-07
AP005131.2	0.155495	0.392863	1.33715	0.0277465	0.0289383
CRTC3-AS1	0.122585	0.294973	1.2668	1.4265e-11	6.18488e-11
AC127024.5	1.12326	2.526	1.16916	1.32468e-12	6.83354e-12
TYMSOS	0.144321	0.883861	2.61454	1.04549e-26	4.88165e-25
AC010175.1	0.685385	0.321716	-1.09113	3.78086e-15	2.90504e-14
AC096920.1	0.200598	0.0989555	-1.01945	2.15401e-08	5.97935e-08
C15orf54	0.0224203	0.170861	2.92995	3.28527e-06	6.50977e-06
AC026355.2	0.367022	1.63218	2.15286	9.0189e-07	1.96219e-06
HIF1A-AS3	0.301159	2.2314	2.88935	6.4606e-08	1.65468e-07
AC012676.4	0.0810683	0.186911	1.20514	5.92703e-06	1.13017e-05
AC024361.3	0.171853	0.460254	1.42126	2.39282e-09	7.69846e-09
AC105429.1	0.0522176	0.197198	1.91704	9.58807e-10	3.27578e-09
AC090589.2	0.0382277	0.204139	2.41686	0.00093353	0.00124905
EML4-AS1	0.999678	0.449486	-1.15319	9.2847e-18	1.08381e-16
LINC02362	0.15343	1.078	2.8127	3.36151e-20	5.88587e-19
AC093535.1	0.182442	0.499271	1.45238	1.97029e-06	4.04956e-06
NARF-AS1	0.0551615	0.236414	2.09958	2.96625e-15	2.34849e-14
AC138625.1	0.0415829	0.120688	1.53722	0.00367498	0.00443775
ZBTB20-AS1	0.0230099	0.267115	3.53714	1.17351e-06	2.51112e-06
AL035416.1	0.0550539	0.137905	1.32476	0.00548191	0.00642378
AC010491.1	0.0535988	0.192662	1.8458	7.4986e-16	6.59728e-15
LINC01389	0.23678	0.794067	1.74571	3.34113e-15	2.61125e-14
AC087878.1	0.0364772	0.126263	1.79136	0.00185931	0.00237767
AC023825.2	0.0697982	0.245998	1.81739	1.00274e-06	2.16607e-06
LINC02595	0.133052	0.511466	1.94265	0.000881512	0.00118467
FARSA-AS1	0.0477069	0.140849	1.56188	0.000279633	0.000411651
BMS1P4	0.141023	0.323164	1.19634	3.97031e-12	1.87304e-11
AC109361.2	0.698784	0.314134	-1.15346	1.67029e-16	1.63527e-15
AC016999.1	0.0703524	0.193495	1.45963	0.000115666	0.000181733
AP001429.1	0.0770904	0.820344	3.41161	1.85579e-08	5.20708e-08
AL121832.2	0.947054	2.35712	1.31551	1.49905e-11	6.46864e-11
BX539320.1	0.691293	1.45719	1.07581	4.02242e-05	6.77598e-05
RASGRP3-AS1	0.264261	0.642347	1.28139	4.49413e-09	1.39181e-08
AC018766.1	0.159482	0.322638	1.01652	0.000928238	0.0012438
AC005224.3	0.19389	0.440087	1.18255	5.77039e-06	1.10261e-05
AC130650.2	0.208842	0.619993	1.56984	6.29489e-05	0.000102715
AC037487.4	0.0383371	0.122037	1.67051	3.53953e-08	9.45086e-08
AL391684.1	0.174004	0.428459	1.30004	5.81608e-14	3.6147e-13
AL136369.1	2.21165	0.304383	-2.86116	1.21691e-34	1.32216e-31
AC139720.1	0.0621813	0.246015	1.98419	3.5694e-05	6.06332e-05
AC245884.8	0.33642	0.842341	1.32414	2.79747e-09	8.92153e-09
AC005522.1	0.0401812	0.312646	2.95994	0.000105557	0.000167002
AC039056.2	0.251731	0.514669	1.03176	2.15738e-06	4.41911e-06
TCEAL3-AS1	0.0340916	0.267765	2.97348	0.000229054	0.000341891
AC012447.1	0.0828255	0.26795	1.69382	2.74976e-07	6.42787e-07
AC022165.1	0.0247781	0.14975	2.59541	1.91764e-10	7.23784e-10
AC117834.1	0.026643	0.163223	2.61502	0.00303102	0.00370933
AC097634.1	0.11424	0.314984	1.46321	0.000151101	0.000232002
AC067945.2	0.18913	0.412537	1.12515	7.29868e-06	1.37303e-05
STEAP2-AS1	0.00788337	0.111488	3.82193	1.40361e-15	1.16181e-14
AP000487.1	0.156662	0.347531	1.14948	1.26188e-16	1.25568e-15
LINC02594	0.0150307	0.172792	3.52305	9.1442e-10	3.14181e-09
AC006033.2	0.769703	0.334563	-1.20202	1.58987e-21	3.40605e-20
KCNQ1OT1	0.0467603	0.268889	2.52366	2.38e-07	5.59947e-07
AL589765.6	0.0715569	0.385962	2.4313	3.13482e-16	2.89772e-15
AC243772.2	0.043786	0.13315	1.60451	1.69422e-07	4.05945e-07
AC011676.2	0.027727	0.115598	2.05975	0.00724054	0.00830291
AL121852.1	0.038439	0.169573	2.14127	6.32698e-13	3.49134e-12
AL136115.2	0.155346	0.704418	2.18095	3.6199e-05	6.14337e-05
MAGI2-AS3	3.13895	1.19171	-1.39725	6.87583e-28	4.31754e-26
AC091057.1	0.199352	0.591069	1.56801	5.3194e-19	7.8118e-18
AC022973.5	0.185322	0.464751	1.32643	1.57757e-08	4.46773e-08
TRMT2B-AS1	0.0555066	0.126438	1.1877	0.00619961	0.00719076
EDRF1-AS1	0.0923596	0.207722	1.16932	0.0021156	0.00266242
AC139887.1	0.476799	1.45825	1.61278	2.20913e-12	1.09316e-11
AL034550.1	0.166411	0.397997	1.258	7.96183e-08	2.01089e-07
AC013731.1	0.0883674	0.480626	2.44333	8.92756e-22	2.00705e-20
AC093752.1	0.038197	0.147206	1.9463	1.06237e-05	1.95214e-05
AC137894.1	0.177013	0.558117	1.65671	1.06952e-05	1.9633e-05
SLC7A11-AS1	0.0288732	0.133076	2.20445	9.93089e-05	0.000158078
AC005757.1	0.0260653	0.126265	2.27625	0.00453816	0.00539777
AL139300.2	0.242016	0.103957	-1.21912	4.17239e-18	5.06528e-17
AP001453.2	0.660389	1.42295	1.1075	2.42825e-16	2.3151e-15
AC011503.2	0.243806	1.09284	2.16428	3.46309e-20	6.00598e-19
AC087392.2	0.470701	0.206667	-1.1875	2.26439e-19	3.64908e-18
AC130371.1	0.0265848	0.159929	2.58876	3.4779e-05	5.92447e-05
AC009093.1	0.0704062	0.202728	1.52577	3.91458e-08	1.02864e-07
LINC02709	0.0683825	0.319129	2.22244	7.4733e-26	3.0242e-24
AL512288.1	0.0630958	0.138497	1.13424	0.000617842	0.000849448
LINC01424	0.0791784	0.159254	1.00815	0.000363043	0.000520963
AL589743.3	0.0122144	0.127544	3.38434	1.05067e-06	2.26154e-06
AC090515.5	0.0318691	0.135079	2.08358	0.00191039	0.00243104
AC027796.1	0.0816705	0.284531	1.8007	1.26733e-06	2.69289e-06
AC139887.4	0.489915	1.12518	1.19956	0.0207511	0.0219824
AC016737.1	0.110923	0.489067	2.14047	2.50232e-18	3.23172e-17
AC131971.1	0.0545393	0.678924	3.63788	4.7916e-05	7.96123e-05
AL451070.1	0.0419219	0.165992	1.98534	0.00520532	0.00613918
MBNL1-AS1	1.61146	0.525512	-1.61657	1.36824e-30	1.66104e-28
AC106820.4	0.0864078	0.217172	1.3296	0.00399688	0.00479783
AC022211.1	0.220261	1.02549	2.21903	5.75776e-19	8.38791e-18
MPRIP-AS1	0.034731	0.211426	2.60586	0.0152181	0.0164757
AC145146.1	0.0296908	0.339705	3.5162	1.57229e-08	4.45973e-08
AC023796.2	0.0163857	0.257541	3.97429	7.49719e-14	4.61229e-13
C1orf220	0.0547886	0.315933	2.52767	1.07543e-25	4.25728e-24
THOC7-AS1	0.0281071	0.170157	2.59786	0.0042966	0.00512385
AC114763.1	0.153764	0.377631	1.29626	1.65784e-15	1.35988e-14
EPS15-AS1	0.145762	0.37021	1.34473	4.48181e-06	8.68232e-06
AC022960.2	0.0292247	0.225067	2.94509	0.00380123	0.00456901
AC023906.5	0.162119	0.392548	1.27581	6.14015e-06	1.16592e-05
AL049830.3	0.0158318	0.117204	2.88813	4.03865e-11	1.67145e-10
AC020978.1	0.0650319	0.172664	1.40875	0.000269328	0.000398737
LENG8-AS1	1.01779	2.16333	1.08781	3.97785e-14	2.55059e-13
SPAG5-AS1	0.224678	0.475624	1.08196	8.05769e-12	3.66826e-11
ERI3-IT1	0.073245	0.316543	2.1116	0.0145881	0.0158786
AC006946.3	0.0243801	0.143783	2.56012	4.52793e-08	1.18468e-07
AC027601.1	0.149802	0.347339	1.21329	3.11046e-10	1.13738e-09
AL133243.2	0.431866	1.30579	1.59626	1.56087e-13	9.22836e-13
PKP4-AS1	0.044922	0.285109	2.66602	4.86734e-15	3.61772e-14
AC106882.1	0.0220254	0.175953	2.99795	9.65266e-14	5.8397e-13
AC092839.1	0.0455922	0.360255	2.98216	0.0199166	0.0211599
AC106052.1	0.0505116	0.146791	1.53908	2.89126e-08	7.8817e-08
LACTB2-AS1	0.0514869	0.222662	2.11257	1.2781e-14	8.81599e-14
AC026356.1	0.482768	1.08318	1.16587	1.02357e-10	4.01706e-10
STAM-AS1	0.0699464	0.191048	1.44961	4.00411e-12	1.87925e-11
LINC02468	0.0319966	0.233829	2.86946	9.58055e-05	0.000152635
AL592546.2	0.153337	0.334108	1.12361	0.0430034	0.0434328
AC145285.3	0.109751	0.267997	1.28798	1.02399e-07	2.54739e-07
AC129510.2	0.0482361	0.160842	1.73746	0.000117825	0.000184485
AC133540.1	0.0245356	0.200299	3.02921	4.23692e-05	7.10445e-05
AL032819.1	0.0340705	0.163493	2.26263	2.23597e-08	6.18799e-08
FSIP2-AS1	0.050658	0.171243	1.75718	8.08524e-05	0.000129606
LINC01281	0.0394759	0.176852	2.1635	4.13127e-16	3.78043e-15
AC006504.1	0.109266	0.300088	1.45754	0.00178044	0.00228001
AL358072.1	0.146938	0.320365	1.12451	4.73257e-06	9.11958e-06
AL139420.1	0.00492886	0.169397	5.10301	6.18871e-17	6.46833e-16
AP000873.1	0.305733	0.748764	1.29224	5.57257e-14	3.49919e-13
C5orf66	0.0858249	0.177886	1.05148	1.41867e-11	6.16564e-11
AL138921.1	0.126758	0.268496	1.08283	1.72914e-09	5.63284e-09
LINC00944	0.106853	0.448249	2.06867	2.84902e-10	1.05022e-09
AC027514.1	0.0129049	0.157718	3.61136	0.00075429	0.00102352
AC134775.1	0.0882806	0.239873	1.4421	0.000220343	0.000330515
DUBR	1.68165	0.806049	-1.06093	7.95461e-23	2.04019e-21
AC023051.1	0.0414354	0.246561	2.57301	0.00767452	0.00877845
AC027338.1	0.0531959	0.124027	1.22126	0.0129746	0.0142588
AC122710.2	0.0297628	0.207445	2.80115	2.87106e-13	1.6545e-12
AC010319.4	0.189733	0.439867	1.21309	1.90223e-13	1.11381e-12
AP4B1-AS1	0.194003	0.469459	1.27492	3.30972e-08	8.8763e-08
AP002807.1	0.710091	1.52924	1.10674	2.99387e-08	8.11285e-08
FARP1-AS1	0.0942992	0.21161	1.16609	0.00205485	0.00260034
RNF32-AS1	0.105834	0.315315	1.57499	1.16096e-07	2.85691e-07
AC020913.3	0.325905	0.854325	1.39033	0.0136362	0.0149317
AC079907.1	0.24502	0.546402	1.15706	2.23271e-10	8.36577e-10
AP002812.3	0.134849	0.293507	1.12205	0.00498004	0.00589639
BX284668.5	0.0340695	0.168178	2.30343	4.67327e-09	1.44482e-08
AC018809.1	0.182191	0.522467	1.51989	1.50979e-10	5.7759e-10
AC069257.1	0.0659623	0.203873	1.62796	0.000112267	0.00017685
AL121904.1	0.017808	0.291998	4.03536	2.8075e-05	4.85053e-05
AL133284.1	0.00298938	0.132876	5.47409	8.78986e-11	3.46458e-10
AL391095.1	0.0883192	0.199306	1.17419	1.54503e-05	2.78216e-05
AL157838.1	0.134484	0.902373	2.74629	7.66134e-27	3.98608e-25
AC011676.1	0.148851	0.555468	1.89984	6.38258e-15	4.63055e-14
AC009754.1	0.079756	0.54137	2.76295	0.00377628	0.00454802
AC107021.1	0.0734848	0.37307	2.34393	0.0189549	0.0202445
LINC01238	0.126316	0.329664	1.38395	1.02645e-07	2.55003e-07
AC084876.1	0.128375	0.333056	1.3754	6.98373e-09	2.08482e-08
AC138932.4	0.217866	0.712521	1.70949	1.56968e-08	4.45927e-08
AC025043.1	0.10054	0.248507	1.30551	0.00191275	0.00243234
LINC00244	0.0444814	0.14003	1.65446	0.0102804	0.0115275
AC022182.1	0.0431228	0.212653	2.30198	1.63732e-12	8.25919e-12
AC116914.1	0.0912176	0.205488	1.17167	0.000707317	0.000963369
ALG13-AS1	0.55943	1.24754	1.15706	0.0172084	0.0185071
AC015813.1	1.17067	2.66366	1.18608	2.76826e-06	5.55789e-06
SIDT1-AS1	0.0486485	0.206567	2.08615	0.0297403	0.0308061
CASK-AS1	0.0419219	0.130882	1.6425	1.08282e-08	3.14987e-08
LINC02827	0.0150599	0.145087	3.26813	5.40106e-17	5.68516e-16
Z97055.2	0.0802614	0.166667	1.05419	1.60877e-07	3.86998e-07
EMSLR	0.629129	2.96724	2.23769	3.8209e-15	2.92347e-14
AC010976.1	0.181829	0.388162	1.09408	0.000119085	0.000185981
AC127024.3	0.0755815	0.381099	2.33406	7.55082e-07	1.65663e-06
TBL1XR1-AS1	0.0156485	0.361722	4.53078	1.99285e-07	4.7314e-07
AC063965.2	0.205727	1.12597	2.45237	0.00787465	0.00900172
AC124276.2	0.0699282	0.179473	1.35982	0.0149123	0.0161639
KHDRBS2-OT1	0.597478	0.246425	-1.27774	4.5193e-18	5.41424e-17
AC010615.2	0.208958	0.691683	1.7269	7.72693e-05	0.0001243
PRMT5-AS1	0.0502994	0.134928	1.42357	8.58669e-14	5.2471e-13
AL162724.2	0.520104	1.15702	1.15354	0.0083936	0.00957691
AC024940.5	0.135974	0.336424	1.30695	3.81985e-08	1.00665e-07
AL021707.4	0.265372	0.650491	1.29351	3.55535e-08	9.46535e-08
AC244205.1	0.087217	0.431	2.30501	4.4e-11	1.81687e-10
MAL2-AS1	0.165772	0.583753	1.81616	0.0352491	0.0360408
AP001469.3	0.336011	0.949944	1.49933	1.80454e-17	2.0037e-16
AC084083.1	0.0415482	0.231964	2.48104	9.89053e-10	3.35909e-09
SCAANT1	0.241136	0.572042	1.24627	4.08233e-06	7.95072e-06
AC010320.3	0.142493	0.316443	1.15106	4.65186e-05	7.7361e-05
AC007014.2	0.135487	0.608573	2.16728	7.69117e-16	6.73347e-15
AC127164.1	0.0223025	0.173782	2.962	1.76551e-11	7.56469e-11
AL355304.1	0.632484	0.147185	-2.1034	3.18261e-07	7.36409e-07
PCAT6	0.782499	5.6014	2.83963	1.89114e-30	2.02574e-28
AC009704.2	0.140965	0.467204	1.72871	5.3385e-07	1.19135e-06
AP005899.1	0.416635	1.04843	1.33137	4.62772e-06	8.94595e-06
AC011773.1	0.0449543	0.194786	2.11536	4.86838e-08	1.2701e-07
AC119424.1	1.33568	0.149431	-3.16002	1.51413e-24	4.92362e-23
AL110115.1	0.0646143	0.390743	2.59629	1.60291e-07	3.8661e-07
AC006480.2	0.225426	0.47896	1.08725	1.84522e-05	3.26862e-05
AL360270.1	0.200151	0.457808	1.19365	6.00289e-13	3.34289e-12
AL136985.2	0.1148	0.253187	1.14108	2.36161e-05	4.10744e-05
AC009262.1	0.000890391	0.142024	7.31748	1.00235e-12	5.33053e-12
AC025287.3	0.36565	0.74348	1.02383	3.5398e-07	8.10814e-07
AC011373.1	0.0519379	0.228438	2.13695	0.0043597	0.00519569
AP003086.1	0.0821893	0.260381	1.6636	0.000119687	0.000186762
AL109923.1	0.0245436	0.183643	2.90349	0.00164859	0.00212161
AC132192.1	0.0734031	0.37708	2.36096	3.67223e-14	2.37976e-13
AC061975.7	0.0323833	0.119413	1.88264	3.3756e-07	7.75153e-07
AC007673.1	0.016936	0.124569	2.87878	0.035179	0.0359893
AC105206.1	0.298896	0.0842354	-1.82714	2.27295e-26	9.62568e-25
AC008669.1	1.76272	0.72983	-1.27217	1.8447e-26	7.9981e-25
AL589765.1	0.0507098	0.232603	2.19754	6.03278e-05	9.89702e-05
ZNF436-AS1	0.420982	0.891158	1.08192	1.4944e-14	1.00789e-13
AL353593.2	0.117009	0.372606	1.67103	0.0163838	0.0176433
AC092535.2	0.0262793	0.238554	3.18232	8.81629e-08	2.20832e-07
AC093278.2	4.24659	1.27987	-1.73031	3.15581e-29	2.61215e-27
AC025176.1	0.0722899	0.341802	2.24129	8.25627e-13	4.4746e-12
AC011405.1	0.0449326	0.188282	2.06706	0.0037926	0.00456466
EGOT	0.0830984	0.579936	2.803	1.91528e-09	6.21698e-09
AL157823.2	0.0706092	0.228281	1.69288	4.65067e-07	1.04683e-06
AC084262.1	0.0121355	0.226282	4.22082	1.49043e-14	1.00789e-13
LINC01876	0.141652	0.821092	2.53519	4.80857e-09	1.47912e-08
AC016737.2	0.0599906	0.180653	1.59041	0.00107338	0.00142569
AC021321.1	0.151692	0.389019	1.35869	8.107e-11	3.20235e-10
AC007906.1	0.0467283	0.267405	2.51666	0.002609	0.00322758
LINC01237	0.114491	0.285184	1.31666	3.52725e-08	9.4319e-08
AC010207.1	0.374587	0.1272	-1.5582	3.95216e-19	6.09905e-18
POT1-AS1	0.0793309	0.239982	1.59697	9.3274e-10	3.19271e-09
LINC02605	0.984526	0.362737	-1.4405	6.66393e-09	1.99589e-08
AC099850.3	1.16935	6.58793	2.49412	2.11058e-24	6.74275e-23
STAG3L5P-PVRIG2P-PILRB	0.33383	0.704567	1.07762	5.57337e-10	1.97838e-09
AC116025.2	0.0209018	0.241515	3.53042	1.10423e-16	1.11711e-15
AC090912.1	0.136032	0.37982	1.48137	3.91982e-11	1.62596e-10
AC079336.2	0.0788106	0.211259	1.42255	1.22653e-07	3.01419e-07
AL031186.1	0.490405	1.06822	1.12317	2.6706e-09	8.53185e-09
AC010998.1	0.919384	0.198508	-2.21147	5.28151e-30	4.80882e-28
AC010201.2	0.274211	0.600647	1.13123	3.03967e-06	6.05606e-06
LINC02195	0.321206	1.30378	2.02113	6.94148e-10	2.4123e-09
AC008735.2	1.31563	2.82468	1.10233	1.20325e-08	3.45603e-08
AC110285.5	0.0538769	0.115277	1.09736	0.00647427	0.00748074
AC009226.1	0.0677114	0.300944	2.15203	1.25013e-24	4.13908e-23
AC092296.2	0.051494	0.113657	1.14221	0.00156623	0.00202277
LINC02422	0.0931027	0.307016	1.72142	5.1305e-06	9.84472e-06
AL161668.3	0.0603135	0.170086	1.49571	2.11984e-12	1.05337e-11
AL121820.2	0.495342	1.50639	1.6046	6.98112e-09	2.08482e-08
AC073534.2	0.24678	0.652904	1.40365	0.000561773	0.000779123
AC092145.1	0.0350219	0.111382	1.66919	0.0389483	0.0394905
AL512506.1	0.0840392	0.243856	1.5369	0.0300755	0.0311179
AP006545.1	0.0520697	0.149174	1.51848	2.65864e-06	5.34829e-06
GSTCD-AS1	0.0515695	0.233177	2.17683	0.0136063	0.014908
AC112722.1	1.63834	0.463719	-1.82091	1.27117e-21	2.78891e-20
FOCAD-AS1	0.0652589	0.172666	1.40373	0.000283289	0.000416024
AL358334.3	0.0546562	0.134536	1.29954	2.58616e-05	4.47661e-05
AC027277.2	1.93769	0.61759	-1.64962	5.30478e-22	1.23846e-20
AL136221.1	0.0646388	0.42085	2.70283	9.32158e-15	6.5793e-14
AC232271.1	0.395894	0.866191	1.12957	5.54513e-10	1.97606e-09
AC090579.1	0.276565	0.624782	1.17573	1.6577e-06	3.45784e-06
AF131215.5	2.51645	0.924197	-1.44512	3.59762e-24	1.07778e-22
WASHC5-AS1	0.134492	0.411338	1.6128	3.18545e-08	8.56826e-08
AC097641.2	0.282347	0.746963	1.40357	1.22872e-12	6.41116e-12
INTS9-AS1	0.0418982	0.154299	1.88077	0.000465905	0.000656666
AC069542.1	0.0442862	0.389721	3.13751	9.95954e-05	0.000158396
AC020634.2	0.362733	0.1775	-1.03109	3.74692e-14	2.41955e-13
AC015923.1	0.0233248	0.349382	3.90486	9.92568e-06	1.83127e-05
AL449423.1	0.0332381	0.107364	1.6916	0.0026129	0.0032302
LINC01781	0.268962	0.75305	1.48534	1.98011e-08	5.53885e-08
AC022126.1	0.083925	0.349029	2.05617	3.89468e-10	1.40719e-09
AC002128.2	0.318703	0.657291	1.04432	0.000419953	0.000596982
AF131215.6	1.804	0.688463	-1.38975	2.57894e-22	6.34627e-21
U47924.1	0.046028	0.27378	2.57243	5.12472e-16	4.61986e-15
DPP4-DT	0.171185	0.892965	2.38305	2.64708e-06	5.33222e-06
AL513327.2	0.149294	0.471658	1.65959	0.000116659	0.000182976
AC125603.1	0.0776644	2.2086	4.82974	0.0253191	0.0265741
AP002907.1	0.260539	0.902501	1.79243	1.78105e-13	1.04961e-12
AC005062.1	0.0545816	0.259592	2.24976	2.76187e-10	1.02431e-09
FAM30A	0.198252	0.70077	1.82161	7.56572e-11	2.99504e-10
AC012645.3	0.262657	0.649487	1.30612	2.96574e-09	9.42515e-09
ZKSCAN2-DT	0.27443	0.884448	1.68834	4.26314e-16	3.88159e-15
UBE2R2-AS1	0.0818354	0.284314	1.79669	3.52542e-05	5.9942e-05
UST-AS2	0.165961	0.621515	1.90494	1.40567e-09	4.63719e-09
AF117829.1	0.464717	1.02509	1.14133	1.76365e-08	4.97923e-08
AC025171.4	0.541092	1.15877	1.09864	6.12689e-05	0.000100333
AC108058.1	0.0613767	0.452464	2.88204	1.10132e-14	7.71349e-14
RNF139-AS1	0.133237	0.39105	1.55336	2.75489e-16	2.5859e-15
AC114947.2	0.506965	0.172322	-1.55678	2.89715e-27	1.5987e-25
ARHGAP26-AS1	0.0233063	0.211505	3.1819	0.00021252	0.000319833
LINC02580	0.351881	0.154868	-1.18404	1.60104e-17	1.79969e-16
GTF3C2-AS1	0.0559443	0.16919	1.59658	6.51556e-13	3.57375e-12
ST7-OT4	0.0266126	0.308335	3.53432	1.04831e-06	2.25914e-06
LINC01775	0.0290022	0.174445	2.58854	3.47146e-14	2.25947e-13
LINC01376	0.295464	0.690904	1.2255	1.98358e-11	8.45927e-11
AL671710.1	0.15654	0.316179	1.01421	7.97697e-15	5.67424e-14
CR936218.1	0.726426	1.59047	1.13056	0.00026908	0.000398694
PABPC4-AS1	0.19131	0.807843	2.07816	3.69658e-06	7.24593e-06
SUGCT-AS1	0.841538	0.317281	-1.40727	3.61121e-18	4.47348e-17
AL360091.1	0.153608	0.365964	1.25245	6.28401e-05	0.000102696
TMED2-DT	0.14976	0.486527	1.69986	1.40676e-22	3.53701e-21
AC244093.4	0.0812114	0.248772	1.61507	0.0177817	0.019025
AC073326.1	0.0531943	0.213002	2.00153	0.000742074	0.00100823
AC012640.1	0.0169365	0.109351	2.69076	1.88875e-15	1.53545e-14
AC016831.1	0.229994	0.879975	1.93587	3.96962e-06	7.74778e-06
AC026368.1	0.149315	1.05422	2.81974	7.13187e-13	3.88837e-12
ARAP1-AS2	0.154996	0.375719	1.27742	0.0137396	0.015027
RSF1-IT2	0.126936	0.349272	1.46025	0.0396112	0.0401179
AC103739.1	0.184918	0.463458	1.32555	0.000323337	0.000468788
XXYLT1-AS1	0.0317242	0.134876	2.08798	3.12853e-05	5.37072e-05
AC016394.1	0.537979	1.44544	1.42589	2.62979e-16	2.4942e-15
AC004908.2	0.371811	0.929852	1.32243	4.67686e-12	2.18374e-11
AC004584.1	0.0522314	0.206648	1.98418	1.23398e-14	8.57666e-14
AC034229.4	0.135699	0.461524	1.76599	5.4964e-09	1.67094e-08
AL121992.3	0.0469443	0.242337	2.36799	6.2082e-13	3.43621e-12
AL158835.2	0.142006	0.477627	1.74993	5.7336e-14	3.58793e-13
AC068025.2	0.0395754	0.253744	2.6807	0.005658	0.0066004
AC246787.2	0.0714912	0.360072	2.33245	1.37711e-09	4.55122e-09
AL121672.3	0.104851	0.238935	1.18827	3.6402e-05	6.16632e-05
TAPT1-AS1	0.597507	1.19694	1.00232	4.98647e-11	2.03596e-10
AC024267.4	0.0536677	0.227357	2.08283	0.000102922	0.000162974
AL445248.1	0.160467	0.403154	1.32905	0.0100507	0.0113116
FOXO6-AS1	0.209338	0.554471	1.40527	8.32863e-06	1.55553e-05
AL442125.2	0.241944	0.54448	1.17021	0.0117482	0.0130289
AC138207.7	0.0626591	0.140435	1.1643	0.00115064	0.00152276
AC018647.1	0.543406	0.0965623	-2.4925	1.18332e-31	1.79568e-29
AC245060.6	0.0828342	0.243587	1.55614	4.01469e-14	2.56518e-13
AC009148.1	0.0355429	0.172193	2.27639	1.18633e-17	1.35868e-16
AC245014.3	0.196451	0.58613	1.57705	0.0126142	0.0138878
AL137798.1	0.0557863	0.121973	1.12857	0.0155143	0.0167665
LINC01569	0.541839	1.66602	1.62047	2.64036e-22	6.41079e-21
AC005532.1	0.0473624	0.189824	2.00285	2.43242e-06	4.93256e-06
AC104472.1	0.0232549	0.134364	2.53054	9.36134e-11	3.68186e-10
AL008723.2	0.0929313	0.271168	1.54495	0.00267161	0.00329538
AC010148.1	0.0373558	0.13159	1.81665	3.8509e-09	1.20697e-08
AC009970.1	0.0469054	0.121165	1.36914	0.0277138	0.0289209
AC007552.2	0.471736	1.59402	1.75662	0.000217522	0.000326821
AC008875.1	0.131078	0.614776	2.22964	5.62877e-15	4.1498e-14
AC009137.2	0.0507172	0.182185	1.84486	7.43519e-05	0.000120031
AC109460.2	0.561072	1.15513	1.0418	1.19773e-09	3.9728e-09
AL161757.2	0.0445492	0.156381	1.81159	0.00354073	0.00429845
AL139397.1	0.0877798	0.222694	1.3431	6.26525e-10	2.21105e-09
AC010168.2	0.310357	0.768589	1.30828	8.21385e-09	2.42422e-08
MED4-AS1	1.22195	0.294511	-2.05279	1.4283e-26	6.50234e-25
AC099684.2	0.0621955	0.144906	1.22024	0.00239324	0.00298091
AC007342.5	0.321902	1.08805	1.75705	1.51419e-15	1.24767e-14
AC090709.1	0.0118657	0.145894	3.62005	6.85191e-08	1.74998e-07
HHLA3-AS1	0.0559408	0.258179	2.2064	8.69395e-12	3.90906e-11
AC010632.1	0.0537905	0.169238	1.65363	1.42813e-07	3.47676e-07
AP001001.1	0.111868	0.320728	1.51956	4.49988e-10	1.61623e-09
AL589765.5	0.17174	0.354822	1.04687	2.41824e-07	5.67477e-07
AL121832.3	0.0551073	0.300225	2.44573	1.41015e-23	3.89072e-22
SRI-AS1	0.0923265	0.216225	1.22772	0.0126782	0.0139414
AF230666.2	0.0213322	0.152613	2.83877	2.45477e-09	7.88383e-09
PVT1	0.405438	3.03996	2.9065	6.30256e-33	1.43462e-30
AL031710.2	0.0450245	0.270168	2.58507	6.20917e-16	5.5699e-15
AC092535.4	0.0695458	0.4451	2.6781	0.00529405	0.00623575
COPDA1	0.184374	0.605708	1.71598	1.46753e-10	5.6379e-10
AC007671.1	0.474989	0.141521	-1.74688	2.4322e-21	5.03299e-20
AL133255.1	0.0344688	0.123401	1.83999	2.94972e-05	5.08659e-05
MIR181A1HG	0.0167548	0.29425	4.1344	0.00140973	0.00183628
AC040934.1	0.082343	0.243377	1.56348	9.16573e-06	1.70141e-05
AC021016.1	2.63987	0.971243	-1.44256	4.22148e-32	6.98848e-30
AC010422.4	0.114943	0.345348	1.58713	4.40555e-05	7.3601e-05
AC026401.2	0.0454732	0.165748	1.86591	0.000177726	0.000269699
AL121845.4	0.207366	0.510479	1.29967	9.75812e-07	2.1104e-06
AC132872.3	1.10742	2.24429	1.01905	1.04465e-07	2.58818e-07
LINC02571	0.0587517	0.202924	1.78824	0.0228137	0.0240276
LINC00630	0.332879	0.680259	1.03109	2.66495e-16	2.51444e-15
AC092338.1	0.154417	0.526079	1.76845	0.00979505	0.0110444
MIR155HG	0.738579	1.49653	1.0188	1.54615e-05	2.78216e-05
HCFC1-AS1	0.0759328	0.210597	1.47169	2.01322e-05	3.53868e-05
AC127024.4	0.67154	1.555	1.21137	2.87326e-08	7.84439e-08
AC025917.1	0.451491	0.939636	1.05741	0.0377579	0.0383689
AC093865.1	0.0405033	0.203117	2.32619	0.000244672	0.000364308
AC018552.3	0.0245752	0.131314	2.41775	0.00125351	0.00164692
AC004771.1	0.0684272	0.229022	1.74284	3.3308e-09	1.05302e-08
AC239803.1	0.0471584	0.122092	1.37238	1.33081e-05	2.42098e-05
AP000866.6	0.315893	0.744153	1.23616	0.015572	0.0168189
AC027117.1	1.84679	4.78758	1.37428	0.00280886	0.00344904
AL353804.2	0.144804	0.679296	2.22994	0.000542889	0.000754658
AC007285.1	0.0565595	0.46919	3.05233	1.54062e-23	4.18727e-22
AC139887.2	0.559345	1.45809	1.38227	3.31971e-18	4.14054e-17
AL158166.1	0.834027	1.94613	1.22244	4.92774e-05	8.17995e-05
LINC01515	0.0713797	0.284884	1.99679	3.63785e-18	4.47603e-17
AC006111.2	0.188738	0.520614	1.46383	3.99282e-12	1.87879e-11
DLEU2	0.500553	1.18596	1.24446	3.33069e-12	1.59191e-11
AL139095.4	0.0687551	0.195802	1.50985	5.23279e-06	1.00304e-05
AC008655.2	0.193167	0.455104	1.23634	1.40496e-08	4.01008e-08
AC100821.2	0.0855951	0.310548	1.85922	6.50743e-10	2.28324e-09
AC009163.4	0.0531323	0.177288	1.73844	0.00280486	0.00344645
AC137932.2	0.10679	0.399091	1.90195	3.7752e-08	9.96325e-08
AC011498.6	0.264907	0.574352	1.11645	3.29876e-07	7.59425e-07
AC110619.1	0.134628	0.601122	2.15868	6.2584e-07	1.38982e-06
LNCSRLR	0.0711846	0.394845	2.47165	7.30624e-07	1.60684e-06
AL121906.1	0.0398112	0.123997	1.63906	2.30622e-05	4.01493e-05
AP001628.1	0.184537	0.708732	1.94133	1.23251e-10	4.78549e-10
AL606489.1	0.248378	1.0419	2.06861	9.24238e-15	6.54878e-14
AC008870.2	0.361652	0.927421	1.35862	1.56087e-13	9.22836e-13
GRASLND	0.0796313	0.395364	2.31178	4.36174e-14	2.77718e-13
AC087294.1	0.0865672	0.332718	1.94241	1.89838e-11	8.1149e-11
AL450306.1	0.0668096	0.172315	1.36692	1.92738e-09	6.24513e-09
AC127024.2	0.0798016	0.2424	1.6029	3.25136e-07	7.49458e-07
AC096642.1	0.0967849	0.196621	1.02257	6.82533e-05	0.000111072
GLYCTK-AS1	0.0660024	0.134942	1.03175	0.0466598	0.0468398
AC144548.1	0.155888	0.324921	1.05958	9.15202e-08	2.28926e-07
AC067817.2	1.42371	0.536109	-1.40905	8.20824e-19	1.1587e-17
AP003119.1	0.0558396	0.724147	3.69692	4.56178e-05	7.59323e-05
AL139288.1	0.46182	1.51701	1.71583	1.77188e-09	5.76179e-09
AC015987.1	0.112107	0.325337	1.53706	9.32607e-05	0.000148841
AC026785.3	0.00384788	1.8696	8.92445	8.2797e-12	3.75058e-11
AC068792.1	0.280045	0.574565	1.03681	0.000190472	0.000287603
AL592114.3	0.289793	0.140315	-1.04635	6.14573e-11	2.45425e-10
FLJ42969	0.0250172	0.112024	2.16282	1.29612e-05	2.3626e-05
DLEU1	0.32417	0.716968	1.14516	3.21913e-12	1.54671e-11
AC009229.2	0.0746123	0.207543	1.47593	0.00194891	0.00247487
PHC2-AS1	0.0368013	0.267773	2.86318	1.25018e-14	8.65617e-14
AP000692.1	0.327757	0.71194	1.11913	5.19665e-09	1.59044e-08
AC107884.2	0.152016	0.328966	1.11372	0.000920497	0.00123524
AP001528.1	1.04101	0.472724	-1.13891	4.3684e-21	8.83874e-20
LINC02100	0.293527	0.860961	1.55246	3.65313e-06	7.16849e-06
AC100774.1	0.0123975	0.161939	3.70733	4.05819e-05	6.8236e-05
AL360270.2	0.0449916	0.132833	1.56189	3.48166e-06	6.84677e-06
AL355076.2	0.0405945	0.211894	2.38398	4.03831e-16	3.71402e-15
AP005436.2	0.0728334	0.285619	1.97142	0.00534948	0.00627668
LINC02598	0.0400193	0.176761	2.14303	2.8571e-05	4.93154e-05
AL031710.1	0.0316208	0.158825	2.32849	0.00095692	0.00127941
RSF1-IT1	0.0369719	0.176737	2.25711	5.74313e-05	9.44737e-05
AC074117.1	0.789477	1.8455	1.22504	6.29157e-21	1.23193e-19
AC105339.3	0.0813743	0.233223	1.51906	4.14631e-06	8.05809e-06
AL136115.1	0.108181	0.43599	2.01085	0.00128452	0.00168402
LINC01409	0.0705713	0.262726	1.89641	6.66584e-16	5.92122e-15
AC141002.1	0.282531	0.624641	1.14462	8.29915e-08	2.09028e-07
AC024560.3	0.259015	0.5629	1.11984	1.00533e-06	2.16909e-06
FAM198B-AS1	0.216856	0.454822	1.06856	0.0147372	0.0159931
AL035409.1	1.68395	0.381475	-2.14219	8.46757e-29	6.42477e-27
RHOQ-AS1	0.206593	0.542414	1.3926	0.00533488	0.00626763
LINC01655	0.464632	2.08385	2.16509	1.77077e-05	3.15208e-05
AC048382.2	0.364503	0.801228	1.13628	1.67355e-06	3.48289e-06
ADAMTS9-AS2	0.431556	0.190334	-1.18101	3.1561e-25	1.12691e-23
AC109809.1	0.0699122	0.144578	1.04823	0.00975458	0.0110107
AC011479.2	0.141704	0.333742	1.23586	1.55341e-05	2.7897e-05
AC027228.1	0.036095	0.193902	2.42546	0.0220503	0.0232775
AC020911.1	0.0865854	0.194285	1.16598	9.91532e-09	2.8982e-08
AL135787.1	0.0296303	0.18945	2.67667	4.65547e-06	8.99005e-06
LINC00609	0.0263647	0.227698	3.11044	0.0121535	0.0134212
AL928654.2	1.3878	3.11867	1.16813	1.24922e-08	3.57116e-08
AC024257.1	0.517875	0.146641	-1.82032	9.61496e-25	3.24238e-23
AC009806.1	0.754908	0.170972	-2.14254	1.08732e-27	6.60003e-26
AC004461.2	0.12808	0.289857	1.1783	0.0102537	0.0115117
AC025580.2	0.176419	0.503461	1.51288	4.55399e-13	2.57308e-12
RMST	0.259947	0.0913121	-1.50934	1.02775e-20	1.94951e-19
AC098869.2	0.218245	0.524158	1.26405	4.99434e-06	9.59356e-06
ARHGAP42-AS1	0.0873044	0.207611	1.24976	7.87611e-08	1.992e-07
NECTIN4-AS1	0.0620687	0.195456	1.6549	2.65743e-08	7.28793e-08
DPYD-IT1	0.0339371	0.16897	2.31583	0.043959	0.0443241
AC120193.1	0.0208161	0.14368	2.78709	7.95272e-09	2.35096e-08
AC008105.2	0.603754	1.55687	1.36662	8.41072e-09	2.4783e-08
AL513327.1	0.493324	1.16732	1.24259	4.46914e-07	1.01223e-06
C1orf147	0.0481709	0.204027	2.08252	9.74292e-18	1.13005e-16
LINC01415	0.241137	0.0936025	-1.36523	3.3917e-22	8.1267e-21
VAC14-AS1	0.0188419	0.142226	2.91617	4.6778e-20	8.03611e-19
AC023830.1	0.0537022	0.119005	1.14797	0.0296294	0.03071
AL590729.1	0.0914775	0.267841	1.54989	2.89779e-08	7.88772e-08
AC084880.3	0.367876	0.0895088	-2.03912	1.46396e-18	1.98946e-17
AC084398.2	0.519862	0.230314	-1.17453	4.39578e-16	3.98245e-15
AC091053.2	0.0358119	0.149084	2.05761	0.00323275	0.00394032
FRMD6-AS1	0.0850825	0.210253	1.3052	1.38183e-06	2.91915e-06
AL353801.3	0.0866909	0.298826	1.78535	1.25087e-11	5.46243e-11
AC023908.3	0.0796567	0.217322	1.44797	2.65282e-12	1.28821e-11
LINC02625	0.0652145	0.165852	1.34663	0.00822765	0.00939934
AC009268.2	0.149524	0.326904	1.12849	0.000309948	0.000451532
MAP3K20-AS1	0.0914881	0.215348	1.23502	0.0106775	0.0119287
AL512656.1	0.128959	0.337389	1.3875	2.52843e-06	5.11018e-06
LCMT1-AS2	0.0160365	0.112996	2.81684	0.0215498	0.0228152
AC020661.3	0.0459129	0.271238	2.56259	0.0282163	0.0293779
AC138393.2	0.115124	0.754192	2.71174	6.41635e-19	9.26273e-18
EHMT2-AS1	0.051564	0.19696	1.93347	1.91976e-10	7.23784e-10
AC090517.2	0.344592	0.753363	1.12846	2.62189e-08	7.2013e-08
LINC01691	0.0298699	0.116727	1.96637	5.4344e-06	1.04059e-05
AC023590.1	0.0866599	0.433349	2.32209	0.00012025	0.000187478
AC021851.1	0.203955	0.558036	1.4521	8.49084e-16	7.32788e-15
AL360093.1	0.0322053	0.124686	1.95293	0.00288766	0.00354103
TMCO1-AS1	0.0794674	0.199251	1.32615	3.11046e-10	1.13738e-09
AL355336.1	0.0210597	0.194746	3.20903	0.0328536	0.0337811
AL731563.3	0.145194	0.313328	1.10969	3.53182e-11	1.47173e-10
AC010531.5	0.126142	0.284635	1.17407	3.78867e-05	6.40592e-05
ERCC8-AS1	0.0346241	0.162169	2.22764	7.6517e-07	1.67674e-06
AC004466.3	0.159832	0.539969	1.75632	2.11302e-08	5.88351e-08
DANT2	0.0540426	0.412845	2.93343	0.0253933	0.0266366
AC009159.2	0.0381306	0.109225	1.51828	0.00831773	0.00949629
AC091212.1	0.037196	0.205539	2.4662	4.45923e-06	8.64776e-06
AP000845.1	0.0475945	0.108437	1.18799	1.2087e-08	3.46136e-08
AC083806.2	0.0295009	0.150365	2.34964	7.21272e-07	1.58819e-06
AC104785.1	0.17107	0.350818	1.03614	3.16303e-05	5.41851e-05
AC008870.4	0.0669855	0.202954	1.59923	2.97179e-12	1.43165e-11
AC099811.1	0.0254129	0.240654	3.24333	0.000625415	0.000858238
AL365356.1	0.0239464	0.324046	3.75832	0.00148498	0.00192603
AC027796.4	0.481742	1.32913	1.46416	4.14658e-10	1.49523e-09
AL109614.1	0.313487	0.72896	1.21743	0.00168541	0.00216135
MCM3AP-AS1	0.327939	0.696546	1.08679	4.55399e-13	2.57308e-12
AC007569.1	0.144628	0.401103	1.47163	3.75736e-08	9.93419e-08
AC090772.2	0.0218043	0.177889	3.02829	0.0126075	0.0138878
AC092757.2	0.171348	0.391219	1.19105	6.08175e-06	1.15682e-05
AC004837.2	0.156142	0.52876	1.75975	5.3779e-10	1.92023e-09
AP001178.1	0.0243423	0.125714	2.36861	2.66093e-06	5.34829e-06
ROR1-AS1	0.0608326	0.171597	1.4961	0.0124497	0.0137234
AC020612.2	0.0753829	0.244181	1.69564	6.35089e-07	1.40864e-06
AL161729.4	0.129031	0.280336	1.11943	0.000117062	0.00018345
LINC00115	0.211727	0.694677	1.71414	1.15889e-21	2.57359e-20
AC015849.4	0.100853	0.257039	1.34973	0.017676	0.0189405
LINC01480	0.33026	0.745236	1.1741	9.90969e-08	2.47199e-07
AC003681.1	0.0808464	0.207145	1.35739	2.28673e-05	3.98482e-05
LINC00174	0.887451	1.77497	1.00005	4.39164e-09	1.36471e-08
AL662844.3	0.286865	0.611273	1.09144	1.94658e-05	3.43147e-05
AC133961.1	0.0583951	0.12846	1.1374	0.000293413	0.000428816
AC104695.3	0.64158	2.55416	1.99315	0.00142366	0.0018531
LINC00216	0.172138	0.611371	1.82848	0.00149234	0.00193283
AC004253.1	0.445893	1.06135	1.25114	3.00024e-10	1.1015e-09
AL158063.1	0.113264	0.250596	1.14568	8.47444e-06	1.57952e-05
AL357054.4	1.29413	0.440444	-1.55495	3.57808e-25	1.25302e-23
AC024267.5	0.0517127	0.25404	2.29646	1.63244e-05	2.92011e-05
AC092802.2	0.124337	0.264742	1.09034	0.000678746	0.000926534
AL031667.3	0.173334	0.552129	1.67145	5.95101e-11	2.38696e-10
LANCL1-AS1	3.90768	0.378269	-3.36883	1.45212e-34	1.32216e-31
AC011815.2	0.0660268	0.171862	1.38013	1.18886e-05	2.1736e-05
LINC01355	0.400762	1.28938	1.68586	1.44844e-14	9.87865e-14
AL354993.1	0.0187344	0.109563	2.548	0.000412175	0.0005873
AP001160.1	0.324358	0.780165	1.26619	4.15121e-15	3.14973e-14
AC253536.6	0.277435	0.644587	1.21622	5.67118e-11	2.27974e-10
PTPRK-AS1	0.0266661	0.231826	3.11996	5.94712e-07	1.32392e-06
LINC01754	0.0536905	0.108837	1.01942	0.0100938	0.0113462
ITFG1-AS1	0.151619	0.335929	1.1477	5.57228e-07	1.242e-06
PLCH1-AS2	0.029096	0.135081	2.21493	7.18538e-05	0.000116411
COL4A2-AS1	0.363118	0.161158	-1.17197	6.86148e-11	2.72217e-10
LINC01535	0.110351	0.53043	2.26507	1.09715e-09	3.68618e-09
SAMD12-AS1	0.267145	0.749983	1.48924	4.22012e-17	4.52049e-16
TTLL11-IT1	0.0202501	0.224049	3.46782	1.20762e-11	5.29899e-11
AC007546.1	0.303951	0.640988	1.07646	0.000340158	0.000491225
AL355075.2	0.544607	1.12734	1.04964	1.4017e-05	2.53728e-05
AC020663.3	0.0929253	0.312912	1.75161	1.45716e-06	3.06054e-06
AC011481.1	0.198627	0.603982	1.60444	1.9227e-13	1.12219e-12
AC078778.1	0.0872882	0.327218	1.90639	4.22688e-08	1.1075e-07
AL133243.1	0.0523975	0.219806	2.06866	0.000214157	0.000322031
NEAT1	22.5693	55.2826	1.29246	0.025056	0.0263131
AC079684.1	0.230656	0.814688	1.82051	6.73259e-14	4.15595e-13
AC091887.1	0.0611922	0.126218	1.0445	0.000187771	0.00028376
AL139123.1	0.13779	0.419167	1.60505	8.31362e-12	3.7566e-11
AL358216.1	0.0145317	0.152975	3.39602	0.017682	0.0189405
AC092802.1	0.282207	0.137544	-1.03685	2.71141e-10	1.00765e-09
AC068620.2	0.248647	0.514192	1.04821	3.81198e-06	7.45609e-06
AC117383.1	0.0492413	0.13851	1.49205	0.00751997	0.00861249
AC040904.1	0.065829	0.500043	2.92526	6.11279e-10	2.16143e-09
AC073957.3	0.351849	1.12579	1.67791	2.668e-12	1.29213e-11
AL080317.1	0.155318	0.398216	1.35832	7.76786e-06	1.45828e-05
AC006435.2	0.569985	1.21733	1.09472	1.46466e-06	3.07275e-06
AC104462.1	0.0635784	0.231464	1.86418	1.61791e-07	3.88302e-07
AC073333.1	0.14916	0.441918	1.56692	3.54677e-08	9.45632e-08
AC244197.2	0.311671	0.682781	1.1314	0.000812174	0.00109634
SMAD9-IT1	0.367281	0.180959	-1.02122	8.35766e-13	4.51611e-12
CSNK1G2-AS1	0.0537623	0.109941	1.03207	0.00841974	0.00960071
AC244093.5	0.0908407	0.265631	1.54801	1.08091e-07	2.67342e-07
AC012073.1	0.460116	1.2636	1.45746	3.23866e-20	5.72583e-19
AP003352.1	1.06329	2.30178	1.11421	3.97785e-14	2.55059e-13
AL607028.1	0.0339728	0.108384	1.6737	0.00307444	0.00375742
AC007991.2	0.860402	2.52043	1.55059	0.026416	0.0276457
LINC01303	0.0185203	0.119862	2.69419	1.70006e-18	2.22719e-17
AP000251.1	0.0375807	0.467558	3.63708	3.03887e-16	2.82336e-15
SALRNA1	0.0298263	0.231476	2.95621	3.53296e-15	2.73767e-14
JARID2-AS1	0.11677	0.355171	1.60484	3.86844e-05	6.53472e-05
AF230666.1	0.138455	0.341352	1.30184	1.56723e-10	5.98307e-10
AL355802.3	0.245773	0.642692	1.3868	9.34586e-14	5.67294e-13
ARHGEF38-IT1	0.260771	0.887534	1.76702	0.0322051	0.0331518
ZNF451-AS1	0.0975486	0.236557	1.278	0.00208785	0.00263843
AC005034.2	0.064821	0.21846	1.75284	0.00627193	0.00727001
AC006441.1	0.169382	0.422727	1.31944	0.00123716	0.0016278
AL390719.2	0.849785	3.2186	1.92126	1.14627e-12	6.03284e-12
AC091132.2	0.104371	0.275919	1.40253	9.42141e-08	2.35341e-07
AL356752.1	0.0637291	0.268376	2.07423	0.00240914	0.00299661
AC007639.1	0.0120335	0.28892	4.58554	4.86552e-22	1.15066e-20
AL121895.1	0.0386601	0.151854	1.97377	0.00941203	0.0106522
AC009962.1	0.293452	0.121716	-1.26961	2.85437e-25	1.03956e-23
AC004943.3	0.050399	0.145822	1.53275	5.77726e-05	9.49494e-05
AC009065.2	0.220333	3.13391	3.83021	4.33546e-25	1.4896e-23
AC087742.1	0.0813799	0.202454	1.31485	3.33473e-06	6.58626e-06
AC002558.2	0.0225675	0.126951	2.49196	0.0361194	0.0368685
AC004112.1	0.680384	0.266594	-1.3517	9.75093e-24	2.81848e-22
AC078852.1	0.0474977	0.240885	2.34241	0.00215889	0.00271314
AC010327.5	0.0619525	0.166316	1.4247	2.89073e-07	6.71432e-07
PRR7-AS1	0.12081	0.315531	1.38505	6.34796e-08	1.62812e-07
AP005136.3	0.193072	0.420509	1.123	5.10903e-08	1.32341e-07
CBR3-AS1	0.447546	0.909191	1.02255	1.19773e-09	3.9728e-09
SPRY4-AS1	0.245081	0.513484	1.06706	7.15349e-06	1.3499e-05
AC092574.2	0.061207	0.387519	2.6625	0.0130724	0.0143576
MIS18A-AS1	0.115204	0.325511	1.49851	3.3804e-11	1.4151e-10
AC093281.2	0.00424474	0.212651	5.64666	1.4013e-12	7.20836e-12
SCAT2	0.180882	0.876437	2.2766	6.46e-19	9.26273e-18
AL132657.1	0.257257	0.533156	1.05135	6.71346e-07	1.48545e-06
TBX5-AS1	4.26448	1.37251	-1.63555	9.1856e-27	4.40184e-25
AC011462.4	0.50984	1.31131	1.36289	4.45405e-11	1.83093e-10
AC004832.4	0.0818377	0.409134	2.32173	8.33115e-07	1.81689e-06
MGC27382	1.31845	0.198842	-2.72915	9.64835e-31	1.25498e-28
LINC02814	0.184389	0.598681	1.69904	0.00237136	0.00295973
AC006947.1	0.0423422	0.125923	1.57238	0.00529785	0.00623619
AP003500.1	0.00635592	0.2309	5.18303	6.32928e-10	2.22933e-09
AC023794.4	0.0404102	0.122784	1.60334	0.001463	0.00190024
AC007663.4	0.230975	0.524864	1.18421	2.00471e-12	1.00016e-11
AL133410.1	0.325303	0.758223	1.22084	6.26326e-09	1.88519e-08
AC113139.1	0.224775	0.639686	1.50888	4.15813e-09	1.29435e-08
AC073842.2	0.257533	0.881544	1.77528	9.36271e-16	7.96705e-15
AC016590.2	0.224141	0.663717	1.56616	0.00149794	0.00193742
LINC01943	0.335731	0.748409	1.15652	1.72189e-10	6.54606e-10
AC010320.4	0.0207443	0.111119	2.42132	0.0206668	0.0219059
AC021087.3	0.0788494	0.299602	1.92588	2.59337e-18	3.27953e-17
AC012213.3	0.105077	0.324681	1.62758	6.37275e-10	2.24031e-09
AC018529.1	1.07722	0.224778	-2.26075	3.61037e-24	1.07778e-22
AL024498.1	0.126537	0.375324	1.56858	2.40721e-21	5.03299e-20
PRC1-AS1	0.0381703	0.131739	1.78716	1.4792e-13	8.86059e-13
AC015853.1	0.053809	0.187892	1.80398	1.08964e-08	3.16465e-08
LINC00624	0.0511329	0.355137	2.79605	1.47655e-20	2.74367e-19
AC105001.1	0.401952	0.156907	-1.35711	2.57235e-18	3.2757e-17
AC034102.8	0.111786	0.316831	1.50297	7.6755e-07	1.67994e-06
NCBP2-AS1	0.234545	0.523223	1.15756	8.7697e-08	2.19967e-07
EP300-AS1	4.06924	1.38217	-1.55783	2.17208e-27	1.23605e-25
AC087289.2	0.185621	0.414202	1.15798	1.14362e-11	5.0547e-11
AC244034.2	0.102156	0.219489	1.10338	0.000179232	0.000271227
AC008687.2	0.0231379	0.119508	2.36877	1.12488e-06	2.41556e-06
LINC01572	0.0200954	0.1868	3.21656	3.634e-31	5.0904e-29
AL031600.2	0.0284049	0.142608	2.32785	0.000143873	0.000221652
SLFNL1-AS1	0.166931	0.334518	1.00283	0.000227327	0.000339592
AC083900.1	0.293465	0.658964	1.16701	0.0120483	0.0133374
AP002336.2	0.205961	0.590677	1.52	4.50229e-11	1.84655e-10
PRKCA-AS1	0.00409769	0.235741	5.84625	0.00218893	0.00274332
AC012157.2	0.074678	0.178505	1.25721	0.000983641	0.00131224
NADK2-AS1	0.213752	0.52034	1.28352	0.0413454	0.0418045
RALGPS2-AS1	0.0844416	0.189437	1.16569	9.79984e-13	5.23328e-12
AC137932.3	0.25719	0.653434	1.34521	5.82943e-13	3.25626e-12
AC015726.1	2.49441	1.12477	-1.14907	2.47598e-20	4.46411e-19
AC074138.1	0.153164	0.353927	1.20838	4.06424e-05	6.82748e-05
AC005695.3	0.083283	0.19218	1.20636	0.000168982	0.000257503
MIR924HG	0.0217944	0.349781	4.00442	1.05544e-23	3.00306e-22
AC025171.5	0.289961	0.651626	1.16819	4.93968e-08	1.28502e-07
AC004039.1	0.0713687	0.144628	1.01898	0.00288981	0.00354128
AL158825.2	0.178736	0.375116	1.0695	0.000278414	0.000410187
AL022067.1	0.203567	0.684939	1.75047	7.41573e-05	0.000119823
AC021491.2	0.028956	0.113806	1.97464	6.72095e-10	2.35363e-09
LINC00427	0.0462414	0.17167	1.89238	0.000677447	0.000925455
AC026202.2	0.393543	0.792608	1.01008	2.17551e-05	3.80924e-05
AL513218.1	0.30096	0.817019	1.4408	6.7384e-10	2.35521e-09
Z98885.3	0.104192	0.260664	1.32294	0.00118616	0.00156449
ZNF337-AS1	0.226581	0.480873	1.08563	5.08928e-12	2.35218e-11
AL353768.1	0.0335163	0.120536	1.84652	0.000143385	0.000221087
AC068700.1	0.335209	0.0780101	-2.10333	2.59746e-30	2.62776e-28
LINC00243	0.0640384	0.131827	1.04164	7.08187e-07	1.56127e-06
AC253576.2	0.29314	0.913869	1.6404	6.23259e-07	1.38578e-06
RUNX3-AS1	0.0394206	0.245428	2.63828	2.93151e-15	2.33112e-14
Z82243.1	0.267957	0.778178	1.5381	2.56815e-08	7.06436e-08
FO680682.1	0.0319098	0.242625	2.92666	4.43454e-09	1.37569e-08
LINC00525	0.0295224	0.356142	3.59257	4.80264e-19	7.28801e-18
LINC01948	0.145806	0.331636	1.18555	7.87796e-06	1.47742e-05
AL121652.1	0.0403715	0.321118	2.99169	2.19888e-05	3.83911e-05
FAM83A-AS1	0.0321322	3.23146	6.65202	6.0641e-34	2.76068e-31
AC078883.1	0.360113	0.744043	1.04694	1.23106e-10	4.78549e-10
AC027801.5	0.0838477	0.26225	1.6451	4.49061e-07	1.01483e-06
AC022400.2	0.0347159	0.14928	2.10435	0.000594493	0.000820752
AC018648.1	0.108121	0.307693	1.50884	7.17686e-08	1.82529e-07
AC010542.5	1.61223	3.31834	1.04141	1.31735e-07	3.22e-07
AL512631.1	0.0561791	0.134516	1.25968	0.000573763	0.000794542
AL049539.1	0.0262517	0.447738	4.09217	3.16599e-18	3.97604e-17
LINC01473	0.181604	0.3954	1.12252	2.26245e-05	3.94629e-05
AP003419.2	0.162009	0.371907	1.19887	0.00426885	0.00509409
AC010978.1	0.0193995	0.136372	2.81346	0.00989942	0.0111552
AC008115.3	0.525892	1.55077	1.56014	2.2304e-15	1.78924e-14
ASH1L-IT1	0.0252554	0.288659	3.51471	0.000587122	0.00081119
MED8-AS1	0.410771	0.997363	1.27978	2.12293e-12	1.05337e-11
ZFPM2-AS1	0.0405375	1.91837	5.56448	2.60849e-25	9.69401e-24
AC004884.2	0.0982565	0.949087	3.27192	3.22816e-12	1.54697e-11
AC010186.3	0.958308	2.43884	1.34763	3.97031e-12	1.87304e-11
AC037198.1	0.447696	2.68774	2.5858	0.0126613	0.0139312
AC011933.3	0.0888832	0.254656	1.51857	0.000728051	0.000990868
AC005884.1	0.826427	0.213523	-1.9525	2.02188e-25	7.67052e-24
AC132219.1	0.0409125	0.115874	1.50195	0.00556973	0.00650993
AC104564.3	0.347957	0.718911	1.04691	3.09774e-09	9.8275e-09
RMDN2-AS1	0.0276483	0.197397	2.83583	7.95142e-17	8.18053e-16
AP000753.2	0.0543453	0.32646	2.58668	0.014228	0.0155331
UBE2Q1-AS1	0.154822	0.644114	2.05671	1.01035e-17	1.16446e-16
AC024257.3	0.107718	0.348191	1.69262	3.87049e-12	1.83546e-11
AC105137.2	0.0520924	0.219385	2.07432	7.69932e-18	9.10419e-17
AC011825.2	0.175807	0.529968	1.59191	1.41603e-05	2.56008e-05
AC087683.2	0.16127	0.448634	1.47606	0.00267286	0.00329538
AC008147.2	0.0460842	0.15544	1.75401	1.83098e-06	3.78459e-06
AL031768.1	0.133465	0.51596	1.9508	9.06029e-16	7.78245e-15
AC068724.1	0.0248453	0.168897	2.7651	1.08611e-15	9.11435e-15
LINC02033	0.22567	0.100465	-1.16752	8.38959e-16	7.27498e-15
AC092718.3	2.30146	5.05689	1.1357	1.72855e-16	1.68326e-15
AP001610.2	0.0842793	0.237358	1.49381	5.49638e-05	9.06604e-05
AC093690.1	0.0844746	0.237237	1.48974	0.015674	0.0168989
AC131159.1	0.137131	0.300495	1.13179	0.00148774	0.00192824
AC093788.1	0.297075	0.85677	1.52808	5.64097e-11	2.27261e-10
AP001619.1	0.0594202	0.260959	2.1348	7.67178e-13	4.17024e-12
AC011465.1	0.144497	0.468286	1.69635	0.000299894	0.000437586
DTNB-AS1	0.272265	1.47063	2.43336	5.18427e-14	3.28939e-13
ZNF346-IT1	0.2081	0.436566	1.06892	0.000651582	0.000892129
AC018410.1	0.189847	0.421335	1.15013	0.00412524	0.00493242
AC010524.1	0.122358	0.273695	1.16146	0.00048578	0.000681438
AL358115.1	0.0359654	0.198877	2.4672	1.24424e-12	6.47362e-12
MELTF-AS1	0.557751	1.8701	1.74542	5.05766e-19	7.61156e-18
AC116914.2	0.739369	1.5192	1.03894	3.82033e-10	1.38307e-09
AP001033.2	0.497989	1.3608	1.45027	6.80116e-11	2.70413e-10
AC111170.1	0.0374363	0.17712	2.24221	0.00487804	0.00577938
AL354726.1	0.0642717	0.283336	2.14026	0.00114739	0.00151956
AL050320.1	0.0526613	0.146849	1.47952	0.0105228	0.0117775
AL078587.1	0.0605542	0.445525	2.87921	2.38948e-17	2.62123e-16
AC027514.2	0.155737	0.403238	1.37252	0.00210594	0.00265209
HM13-IT1	0.775454	1.64833	1.08789	4.45415e-11	1.83093e-10
TMPO-AS1	0.246842	0.812366	1.71854	7.16305e-26	2.96453e-24
AC012236.1	0.585908	2.3071	1.97734	5.24328e-19	7.76261e-18
AC013652.1	0.0633756	0.392794	2.63177	3.60901e-11	1.50046e-10
LINC00894	0.241176	0.569269	1.23902	4.25383e-06	8.25824e-06
AL117379.1	0.390233	1.31821	1.75618	3.82144e-18	4.67036e-17
AP003170.3	0.344991	0.763288	1.14567	0.000653165	0.000893624
AC104938.1	0.470588	0.18449	-1.35092	5.38293e-23	1.44152e-21
AL023803.1	0.0748573	0.261618	1.80525	1.32391e-06	2.80329e-06
ARNTL2-AS1	0.0074272	0.119451	4.00746	3.36622e-09	1.06237e-08
AL022097.1	0.0301894	0.246155	3.02745	0.000742471	0.00100823
Z94721.1	0.161908	0.364052	1.16897	3.11967e-08	8.42868e-08
AC073957.1	0.0173802	0.133295	2.9391	1.17606e-06	2.51362e-06
AC107959.1	0.830516	0.409337	-1.02072	1.26951e-23	3.55659e-22
AC012360.1	0.0430025	0.114568	1.41371	4.14478e-05	6.95635e-05
AC026333.4	0.0955103	0.261379	1.45241	5.24838e-08	1.35565e-07
AC005730.3	0.0984148	0.381995	1.95661	1.4204e-06	2.99369e-06
AL035461.2	0.808378	1.74864	1.11313	2.13195e-10	8.0047e-10
AL117190.1	0.0143049	0.125325	3.13109	0.00456921	0.00543115
AC002128.1	0.380141	0.801088	1.07543	1.29332e-06	2.74172e-06
AC092755.1	0.151093	0.465615	1.6237	0.000477865	0.000671445
AC016747.2	0.130889	0.329583	1.3323	0.000146596	0.000225466
FKBP14-AS1	0.102338	0.375101	1.87393	7.02808e-20	1.16347e-18
AC114956.1	0.112857	0.260237	1.20533	2.55077e-05	4.42687e-05
AC005899.1	0.0765277	0.185315	1.27592	0.00022621	0.000338201
AL031600.1	0.400835	1.29833	1.69558	2.62558e-13	1.51783e-12
AC005021.1	0.304492	0.754461	1.30904	0.000259722	0.000385141
AC092279.1	1.06629	2.30654	1.11312	0.00034435	0.000496486
LINC02884	0.373419	0.125525	-1.57282	1.35666e-18	1.87157e-17
AC010149.1	0.101984	0.342325	1.74703	6.91749e-10	2.41058e-09
AC007365.1	0.144681	0.32666	1.17491	0.00367022	0.00443495
AC006017.1	0.134382	0.559846	2.05869	1.01313e-12	5.36312e-12
AC093620.1	0.232024	0.492705	1.08645	3.03289e-05	5.22012e-05
TXNDC12-AS1	0.04943	0.217839	2.1398	0.000168409	0.000256845
AC004263.1	0.0927657	0.192266	1.05144	0.000415511	0.000591592
AC087854.1	0.714224	0.327191	-1.12624	1.46722e-28	9.89559e-27
AC010285.1	0.0251984	0.14075	2.48173	1.41495e-09	4.65937e-09
AC104984.2	0.0239937	0.200995	3.06643	9.75838e-06	1.80223e-05
IFNG-AS1	0.0809969	0.321684	1.98971	7.61237e-08	1.93335e-07
AC084117.1	0.565887	1.30531	1.2058	3.36185e-06	6.63264e-06
AC069360.1	0.761551	0.190853	-1.99648	8.45894e-27	4.16398e-25
AC005726.2	0.0232397	0.143521	2.6266	5.50689e-12	2.53875e-11
RDH10-AS1	0.116813	0.537943	2.20326	2.35291e-06	4.78198e-06
AC096921.2	1.87088	0.634854	-1.55922	7.0383e-29	5.5725e-27
AC211433.1	0.0366635	0.424606	3.53371	5.29334e-09	1.61315e-08
AC027544.2	0.0593051	0.249216	2.07117	0.000206686	0.000311569
AP000346.1	0.0605112	0.121612	1.00701	0.0109363	0.0121953
AC019186.1	0.146006	0.328672	1.17062	2.3944e-07	5.62606e-07
AC108676.1	0.0340525	0.256631	2.91387	5.27259e-14	3.33382e-13
AL159169.3	0.158936	0.48971	1.62348	0.00161907	0.00208805
AC020907.4	0.770592	1.89647	1.29928	6.29324e-09	1.89109e-08
AC024361.1	0.367799	1.05234	1.51661	1.07598e-11	4.77891e-11
AC008731.1	0.185751	0.381753	1.03927	0.00371999	0.00448913
AP006621.2	0.71317	1.73828	1.28534	3.80473e-06	7.4499e-06
RPS6KA2-IT1	0.387786	0.944952	1.28498	1.8896e-06	3.89248e-06
AC027796.5	0.0678039	0.200377	1.56328	1.83519e-05	3.25402e-05
AC108463.3	0.0543138	0.185679	1.77342	1.81552e-05	3.22542e-05
AC016590.1	0.035557	0.122738	1.78738	5.49176e-05	9.06604e-05
AC007991.4	0.13035	0.486434	1.89985	0.00017835	0.000270196
MRPS9-AS1	0.183941	0.503913	1.45393	1.74617e-12	8.75972e-12
AC022784.5	0.174559	0.542184	1.63507	1.50349e-12	7.65016e-12
PTPRG-AS1	0.10243	0.393198	1.94062	6.43103e-22	1.46386e-20
AC092828.1	0.0332734	0.315625	3.24577	1.7807e-06	3.68902e-06
AC005387.2	0.177121	0.431982	1.28623	1.73088e-11	7.43379e-11
ZNF252P-AS1	0.0381115	0.17192	2.17344	3.07379e-20	5.48761e-19
AL161729.2	0.0188471	0.187758	3.31646	0.000257619	0.000382646
AC093110.1	10.1028	1.24161	-3.02446	1.9778e-33	6.35608e-31
AC008434.1	0.0545074	0.187674	1.7837	1.42982e-10	5.51633e-10
AL008718.3	0.104042	0.343843	1.72459	2.55256e-06	5.15323e-06
AL357140.2	0.265417	0.540113	1.025	6.17756e-11	2.46156e-10
AL445222.1	0.31246	0.739446	1.24277	9.10829e-12	4.08527e-11
AC117500.2	0.101608	0.300029	1.5621	0.0330316	0.0339067
TTC3-AS1	0.0356682	0.188761	2.40385	1.67736e-12	8.43776e-12
AC025766.1	0.13001	0.517896	1.99403	4.29287e-15	3.23029e-14
AC018755.4	3.57046	1.2906	-1.46807	7.04442e-23	1.85911e-21
AL355488.1	0.676099	1.76147	1.38148	5.37542e-11	2.1801e-10
ECE1-AS1	0.107757	0.279615	1.37566	6.09601e-11	2.43975e-10
LINC00412	0.0794504	0.245461	1.62736	0.000582398	0.000805275
AC099343.2	0.246582	0.723778	1.55348	2.65121e-09	8.48481e-09
AC015914.1	0.790485	0.35092	-1.1716	5.87647e-18	6.99415e-17
AL359880.1	0.0435546	0.271162	2.63826	0.00636361	0.00736222
AC007494.2	0.0218578	0.300698	3.78209	0.00898045	0.0101827
AL049869.2	0.335241	0.859869	1.35892	0.00669966	0.00770694
AC245884.10	0.0635837	0.250931	1.98056	3.98337e-05	6.7164e-05
AC245041.1	3.96309	0.915933	-2.11331	2.35213e-24	7.38487e-23
AL354892.2	1.58749	3.35015	1.07748	1.47584e-14	1.0028e-13
AC007996.1	0.58006	1.48687	1.358	8.01287e-12	3.657e-11
TH2LCRR	0.116441	0.337126	1.53369	7.2579e-05	0.000117481
AP001432.1	0.314184	0.651735	1.05268	1.32971e-09	4.40254e-09
AC009237.15	1.18165	2.41668	1.03222	0.000525287	0.000732426
AC040169.3	0.204218	0.49652	1.28174	5.94225e-09	1.80047e-08
AC092168.2	0.0499361	0.391533	2.97098	0.00168403	0.00216111
STPG3-AS1	0.0823737	0.405639	2.29994	1.08608e-11	4.81206e-11
SNHG4	0.288008	1.51991	2.3998	4.88259e-27	2.61506e-25
CHL1-AS1	0.0141497	0.122111	3.10936	2.11555e-07	5.00965e-07
AP001160.4	0.352565	0.838141	1.2493	1.21106e-05	2.20976e-05
ARHGEF2-AS2	0.163811	0.498038	1.60422	4.83554e-17	5.11949e-16
STEAP3-AS1	0.0587971	0.162248	1.46438	3.14055e-08	8.47252e-08
LMO7DN-IT1	0.688582	0.310099	-1.1509	2.65634e-10	9.9123e-10
AC004596.1	0.317237	0.647438	1.02918	1.21462e-12	6.36369e-12
SAP30L-AS1	0.280089	0.657128	1.23029	0.000270766	0.00039989
AL359922.2	0.0764492	0.403075	2.39848	1.4832e-09	4.8665e-09
SEC62-AS1	0.202911	0.430892	1.08648	0.0274415	0.0286695
AC124319.1	0.420858	1.71246	2.02467	1.1507e-09	3.84481e-09
AC091588.3	0.704037	0.217974	-1.6915	1.68139e-21	3.56024e-20
AL162724.1	0.119379	0.577588	2.2745	0.0201419	0.0213868
AC017083.1	0.0797552	0.349914	2.13335	5.11918e-19	7.64101e-18
CAPN10-DT	0.270353	0.726483	1.42609	1.15413e-18	1.60433e-17
AC092171.1	0.0837552	0.298105	1.83157	1.1899e-06	2.54023e-06
AC099811.5	0.0270617	0.202981	2.90702	0.00851807	0.00969463
AC245052.4	0.108972	0.284183	1.38286	4.73789e-17	5.04544e-16
AC008114.1	0.0374717	0.123112	1.7161	0.00627628	0.00727043
AC099811.4	0.0393609	0.373091	3.24469	0.00229932	0.00287375
LINC00973	0.0231894	1.88166	6.3424	8.63453e-09	2.54014e-08
AC020916.1	0.0880604	0.261336	1.56934	0.000303059	0.00044185
PTPRN2-AS1	2.79314	0.610247	-2.19442	2.72267e-33	7.08284e-31
AC110769.2	0.0482735	0.191264	1.98626	5.78442e-14	3.60734e-13
AL596218.1	0.0673588	0.613254	3.18655	0.000310733	0.000452314
AC103591.3	0.321064	1.16705	1.86193	1.55677e-05	2.79298e-05
AL445465.2	0.0384894	0.138431	1.84664	0.00314149	0.0038368
VIPR1-AS1	0.501033	0.245938	-1.02661	4.08495e-09	1.27375e-08
AC011330.2	0.159286	0.364242	1.19328	6.1662e-09	1.86213e-08
LINC01460	0.0274879	0.499216	4.18279	3.88642e-21	7.95187e-20
LMNTD2-AS1	1.29003	2.80426	1.12022	0.00273627	0.00336672
AC083906.3	0.0380749	0.200149	2.39416	8.52405e-08	2.14101e-07
DHDDS-AS1	0.278615	0.598915	1.10408	0.00218449	0.00273964
AC245041.2	4.15236	0.775287	-2.42113	1.5622e-30	1.77798e-28
AC006159.1	0.415441	0.157773	-1.39679	5.98772e-20	1.0096e-18
AC134407.1	0.0717161	0.248811	1.79468	1.85339e-05	3.2799e-05
AC106037.3	0.105533	0.293584	1.47608	0.00165385	0.00212687
AL139383.1	0.221265	0.105075	-1.07435	1.4623e-17	1.66428e-16
AC048382.1	0.0422654	0.11298	1.41852	3.74794e-08	9.93419e-08
NARF-IT1	0.363397	0.8478	1.22218	1.39407e-07	3.40295e-07
AC025171.3	0.252629	0.563182	1.15658	3.30322e-05	5.64274e-05
AC010999.2	0.0674376	0.155519	1.20547	5.45169e-05	9.00865e-05
AC006449.3	0.0407734	0.159547	1.96828	1.17119e-10	4.57539e-10
LINC01126	0.102395	0.274662	1.42351	1.05984e-08	3.08794e-08
AL022157.1	0.180989	0.402841	1.15431	4.75108e-11	1.94421e-10
AL442125.1	0.18046	0.42454	1.23422	8.75224e-06	1.62797e-05
MIR3945HG	5.1461	0.498959	-3.36649	2.09426e-33	6.35608e-31
AC008635.1	0.0550205	0.123466	1.16607	0.00104661	0.00139116
AC008149.1	0.0425234	0.170652	2.00473	0.00145115	0.00188753
AP001469.2	0.253675	0.625063	1.30102	1.11305e-09	3.73273e-09
AC011442.1	0.260221	0.640461	1.29937	8.01647e-06	1.50185e-05
ZNF630-AS1	0.0463438	0.17848	1.94532	0.0493884	0.0494427
AC093484.4	0.491113	1.31912	1.42545	5.09378e-11	2.07048e-10
AL079303.1	0.0515974	0.561804	3.4447	6.50435e-21	1.26005e-19
NFYC-AS1	0.376917	0.91387	1.27774	3.70957e-12	1.76374e-11
LINC01587	0.0279343	0.261539	3.22692	7.45686e-10	2.57665e-09
AC073323.1	0.0155382	0.136871	3.13893	1.57774e-06	3.30237e-06
AC211476.2	0.0925309	0.299242	1.69331	1.56446e-06	3.27834e-06
AL357093.1	0.680919	0.230065	-1.56544	1.29312e-07	3.16501e-07
NAV2-AS2	0.879971	0.194723	-2.17603	9.90078e-16	8.38573e-15
AP003354.1	0.0560452	0.201495	1.84608	0.000314935	0.000457334
AL162414.1	0.0479704	0.128109	1.41716	0.00580607	0.00675581
AL731569.1	0.115167	0.275162	1.25655	3.4742e-14	2.25947e-13
LINC01290	1.9431	0.496243	-1.96924	2.02461e-27	1.18929e-25
AC017067.1	0.0382429	0.157782	2.04467	0.015773	0.0169957
EXTL3-AS1	0.0472113	0.160256	1.76318	2.42114e-12	1.18519e-11
AL161725.2	0.105923	0.223547	1.07756	0.00046684	0.000657476
AC245060.5	0.212417	0.432637	1.02626	9.24224e-07	2.00597e-06
AC096536.1	0.0541862	0.214017	1.98173	1.84027e-08	5.17149e-08
AC105339.2	0.0392916	0.156446	1.99338	4.76803e-21	9.54129e-20
USP30-AS1	4.06757	1.86616	-1.1241	1.69531e-18	2.22719e-17
C10orf55	0.17116	0.603334	1.81761	1.66005e-10	6.32415e-10
AC090739.1	0.378085	1.20685	1.67446	5.02131e-05	8.31256e-05
AL445307.1	0.809898	0.0849317	-3.25337	2.24436e-34	1.36233e-31
Z69666.1	0.0909291	0.225409	1.30973	0.000288064	0.000421337
AC131009.3	0.606665	1.66813	1.45926	4.39786e-18	5.30365e-17
AC092794.2	0.04482	0.195825	2.12735	0.000218228	0.000327612
AC092809.4	0.112204	0.225221	1.00522	2.22235e-06	4.53689e-06
AC079921.1	0.174042	0.420565	1.2729	3.323e-06	6.57023e-06
ANKRD10-IT1	5.07306	10.8338	1.09461	1.08199e-07	2.67342e-07
AC087289.1	0.0792268	0.188136	1.24772	2.27049e-08	6.2645e-08
LINC01547	0.659088	2.11105	1.67942	6.45096e-16	5.75843e-15
HMGA2-AS1	0.0131968	0.187857	3.83137	4.43123e-19	6.78089e-18
AC073367.1	0.138748	0.305784	1.14005	0.0342788	0.0351078
SNHG31	0.11205	0.42616	1.92725	1.36065e-14	9.3148e-14
AP001094.1	0.400141	0.150515	-1.4106	9.32751e-17	9.54236e-16
AC112721.1	0.0278459	0.221335	2.99069	2.49487e-14	1.65206e-13
AC004223.2	0.0624318	0.25729	2.04304	0.00287292	0.00352533
LINC00472	0.765711	0.300298	-1.3504	9.9869e-29	7.27446e-27
AC025031.4	0.0332845	0.301478	3.17913	1.59013e-18	2.11359e-17
CARNMT1-AS1	0.0751574	0.226027	1.58851	0.0108877	0.0121486
AC133644.1	0.148762	0.690118	2.21384	6.73917e-15	4.85061e-14
AL353801.1	0.0526951	0.229462	2.12251	0.000251868	0.00037441
SNED1-AS1	0.119628	0.410044	1.77723	0.00306997	0.00375447
AC106028.4	0.700601	0.337818	-1.05235	2.23007e-06	4.54754e-06
AC025539.1	0.0259433	0.11485	2.14631	2.89901e-06	5.78849e-06
AL591686.2	0.440593	0.213799	-1.04319	2.445e-10	9.1424e-10
AL356299.2	0.0916749	0.399985	2.12535	1.55736e-18	2.08526e-17
TMEM75	0.00979724	0.338341	5.10996	2.27526e-15	1.81722e-14
LINC00702	0.859722	0.203201	-2.08096	1.3418e-28	9.39779e-27
AL132780.1	0.28274	0.585168	1.04937	1.84277e-10	6.991e-10
AC138207.4	0.557154	1.24072	1.15503	1.94158e-14	1.29509e-13
LINC00513	0.182436	1.15176	2.65838	5.25818e-05	8.69677e-05
AC011445.1	0.310585	0.90414	1.54156	1.1885e-09	3.96384e-09
AC024337.2	0.265672	0.0946681	-1.4887	1.51225e-21	3.27834e-20
AC114811.2	0.0375812	0.140145	1.89884	1.91756e-14	1.28378e-13
AC107021.2	0.161764	0.449508	1.47446	0.00053474	0.000743897
AC006042.1	1.38867	4.14778	1.57863	1.14124e-13	6.88148e-13
MACC1-AS1	0.0352646	0.623943	4.14512	0.0195087	0.0207993
THRA1/BTR	0.00567127	0.275608	5.6028	1.48266e-12	7.58404e-12
KIF1C-AS1	0.344143	0.73565	1.09601	7.19773e-10	2.49184e-09
BEAN1-AS1	0.0672175	0.169706	1.33613	0.000425866	0.000604915
AC108134.3	2.10715	0.895491	-1.23454	6.26808e-20	1.04717e-18
AC087741.1	0.460904	1.58733	1.78406	1.79922e-16	1.74276e-15
PDXDC2P-NPIPB14P	0.617687	1.44559	1.22671	2.90882e-10	1.07009e-09
AC073529.1	0.0400056	0.142059	1.82822	1.27035e-20	2.38486e-19
VCAN-AS1	0.0242914	0.444462	4.19354	9.71293e-06	1.79566e-05
AC004832.5	0.175686	0.548716	1.64306	4.13001e-06	8.03499e-06
ZNF775-AS1	0.0669189	0.21063	1.65423	2.7366e-07	6.40534e-07
AL355574.1	1.07007	2.18714	1.03134	1.12046e-14	7.81746e-14
AC004585.1	0.442256	1.18361	1.42024	2.51288e-12	1.22352e-11
MRPL20-DT	0.497566	1.76353	1.8255	1.54025e-26	6.84096e-25
AC008764.8	0.150593	0.404873	1.42681	5.25299e-15	3.8885e-14
AC074212.1	0.255434	0.534621	1.06557	1.29331e-06	2.74172e-06
AC243830.2	0.0752732	0.285731	1.92445	1.15347e-11	5.0859e-11
AC008083.2	0.0312705	0.223914	2.84007	1.21613e-12	6.36369e-12
LINC01814	0.0587444	0.164445	1.48508	5.57326e-10	1.97838e-09
AC108727.1	0.22454	0.61499	1.45359	0.0022575	0.00282342
AC024451.4	0.134633	0.457929	1.7661	5.22651e-08	1.35191e-07
AL353708.3	0.118596	0.413693	1.80251	8.42523e-19	1.18018e-17
EIPR1-IT1	0.0917731	0.318709	1.7961	3.17017e-08	8.53976e-08
SOCAR	0.139637	0.340985	1.28803	1.61307e-09	5.27361e-09
AL359697.1	0.230981	0.564583	1.28941	0.000786183	0.00106284
AL109761.1	0.0714758	0.574129	3.00585	1.00405e-12	5.33053e-12
AL391807.1	0.23902	0.101497	-1.23569	1.75123e-17	1.95644e-16
AL359644.1	0.0793327	0.210238	1.40603	0.0365827	0.0372996
AC009121.2	0.0332724	0.19722	2.56741	2.54768e-18	3.26713e-17
AL139353.2	0.165884	0.338409	1.0286	1.92878e-07	4.58526e-07
AC092436.2	0.0623293	0.383876	2.62266	4.04575e-06	7.88791e-06
AC090772.1	0.0776923	0.355911	2.19567	1.17337e-10	4.57539e-10
AL031651.2	0.112166	0.254588	1.18252	3.12924e-05	5.37072e-05
AC090559.1	4.42552	1.6389	-1.43311	1.71021e-25	6.62617e-24
AC087301.1	0.188423	0.379871	1.01154	1.69052e-06	3.5142e-06
AC037487.1	0.0265254	0.144654	2.44716	1.51408e-07	3.6713e-07
AL162274.1	0.130884	0.285444	1.12492	0.039136	0.0396587
AC130651.1	0.0409189	0.216621	2.40433	2.27148e-07	5.35105e-07
AP001893.1	0.235156	0.508753	1.11335	0.000131275	0.000203622
AP000695.1	0.22072	0.710054	1.68571	8.63892e-12	3.89393e-11
AC009065.5	0.218587	3.34859	3.93727	3.59644e-24	1.07778e-22
ITGB5-AS1	0.0256586	0.180091	2.81121	0.000687425	0.000937679
AC092119.2	0.240914	0.825099	1.77605	7.49938e-16	6.59728e-15
AL031717.1	0.218361	0.712877	1.70694	9.41123e-12	4.21077e-11
AC048341.2	0.671113	2.55992	1.93147	1.3449e-16	1.33101e-15
AL160314.2	0.0613052	0.15314	1.32077	2.11996e-09	6.83266e-09
KDM4A-AS1	0.257893	0.642208	1.31627	2.07791e-15	1.68172e-14
SLC5A4-AS1	0.0772372	0.17708	1.19704	0.00915991	0.0103797
AC107909.2	0.0220844	0.158317	2.84171	4.24287e-05	7.10788e-05
AC011815.1	0.260545	0.597809	1.19815	1.05238e-11	4.68554e-11
LINC01934	0.0779034	0.156903	1.01012	0.0262187	0.027455
Z99943.1	0.0450489	0.263043	2.54574	1.48838e-08	4.23491e-08
AC089999.2	0.0690095	0.4661	2.75577	1.90362e-16	1.83413e-15
AC116552.1	0.108937	0.320096	1.55501	7.04965e-06	1.33584e-05
LINC01176	0.872648	1.95553	1.16409	1.87182e-10	7.08644e-10
AC005383.1	0.138978	0.293604	1.07901	0.00672405	0.00773012
AC145285.2	0.220138	0.474834	1.10901	4.55399e-13	2.57308e-12
AC005519.1	0.315538	0.639111	1.01825	3.63286e-06	7.1364e-06
AC133065.1	0.0397871	0.197349	2.31038	0.00975325	0.0110107
AC112721.2	0.0349326	0.397474	3.50821	2.98126e-17	3.23147e-16
AL583810.1	0.0907877	0.222683	1.29442	5.0746e-07	1.13664e-06
H3-3A-DT	0.185198	0.511657	1.46611	9.48222e-09	2.77606e-08
ALMS1-IT1	0.224988	0.597418	1.40889	9.66063e-10	3.29438e-09
AL109811.1	0.0548736	0.121742	1.14965	5.80113e-09	1.76064e-08
AL590723.1	0.258443	0.73864	1.51502	2.1847e-07	5.15329e-07
DARS1-AS1	0.0980803	0.410647	2.06586	9.1674e-33	1.85487e-30
AC068594.1	0.0890481	0.401389	2.17235	4.61416e-06	8.92921e-06

## Sheet: Table S2
Supplementary Table S2 The regression coefficient of each necroptosis-related lncRNA included by the multivariate Cox analysis.
gene	Coef	HR
AC026355.2	-0.364109	0.694815
AC099850.3	0.174747	1.19095
AF131215.5	-0.394267	0.674174
UST-AS2	-0.625654	0.534911
ARHGAP26-AS1	-2.8454	0.0581109
FAM83A-AS1	0.328079	1.3883
AC010999.2	-2.1752	0.113585
